# Supplementary material for: CRTH2 promotes endoplasmic reticulum stress‐induced cardiomyocyte apoptosis through m‐calpain
Source: EMBO Mol Med. 2018 Jan 15;10(3):e8237. doi: 10.15252/emmm.201708237 (PMC5840549; doi:10.15252/emmm.201708237)
Supplement: Supplementary file 3 — Source Data for Expanded View and Appendix [file EMMM-10-e8237-s011.zip]

Archive with 6 entries (6 files):
- Appendix_Figure_S6.pdf
- Appendix_Figure_S7.pdf
- Expand_View_Figure_1.pdf
- Expand_View_Figure_4.pdf
- Expand_View_Figure_5.pdf
- Appendix_Figure_S2.pdf
